# Supplementary material for: Evaluating conceptual model measurement and psychometric properties of Oral health-related quality of life instruments available for older adults: a systematic review
Source: Health Qual Life Outcomes. 2024 Jan 13;22:5. doi: 10.1186/s12955-023-02218-7 (PMC10787424; doi:10.1186/s12955-023-02218-7)
Supplement: Supplementary file 3 — Additional file 3. [file 12955_2023_2218_MOESM3_ESM.xlsx]

## Sheet: DSQ
DSQ - Denture Satisfaction Questionnaire
Reference	Country	Language	Sample	Age	Population	Aim	Reliability	Validity	Responsiveness
Santucci D, Camilleri L, Attard N (2014) Development of a Maltese version of oral health-associated questionnaires: OHIP-14, GOHAI, and the Denture Satisfaction Questionnaire. Int J Prosthodont 27:44-49	Malta	Maltese	159	Mean age: 60 years (range, 21 to 85 years)	Edentulous patients	Show the reliability of the Maltese translations of OHIP-14, GOHAI, and the Denture Satisfaction Questionnaire, define the reliability of the responses, and determine the correlation between OHIP-14 and GOHAI	Internal consistency, Reproducibility

## Sheet: EORTC QLQ-OH15
EORTC QLQ-OH15. European Organization for Research and Treatment of Cancer, Oral Health Module
Reference	Country	Language	Sample	Age	Population	Aim	Reliability	Validity	Responsiveness
Hjermstad MJ, Bergenmar M, Fisher SE, Montel S, Nicolatou- Galitis O, Raber-Durlacher J, et al. (2012) The EORTC QLQOH17: a supplementary module to the EORTC QLQ-C30 for assessment of oral health and quality of life in cancer patients. Eur J Cancer 48(14):2203–2211	France, Germany, Greece, Israel, Netherlands, Norway, Sweden, and United Kingdom	Dutch, English, French, German, Greek, Hebrew, Norwegian, and Swedish	133 (Phase 1), 178 (Phase 3)	Mean age: 62.0 years (Phase 1), 62.5 yeas (Phase 3)	Mixed cancers patients	Assessment of oral and dental problems is seldom routine in clinical oncol- ogy, despite the potential negative impact of these problems on nutritional status, social func- tion and quality of life (QoL)	Internal consistency	Criterion validity, Construct validity, Content validity
Hjermstad MJ, Bergenmar M, Bjordal K et al. (2016) International field testing of the psychometric properties of an EORTC quality of life module for oral health: the EORTC QLQ-OH15 Supportive Care in Cancer 24:3915-3924	France, Germany, Greece, Israel, Italy, Netherlands, Norway, Poland, Sweden, and United Kingdom	Dutch, English, French, German, Greek, Hebrew, Italian, Norwegian, Polish, and Swedish	585	Mean age: 60.3 years	Mixed cancers patients	To test the EORTC oral health quality of life module in a large international group of patients to investigate all aspects of its psychometric properties.	Internal consistency, Reproducibility	Criterion validity, Construct validity, Content validity	Yes
Kosgallana S, Jayasekara P, Abeysinghe P et al. (2022) Translation and validation of Sinhala version of modified EORTC QLQ-OH15 in oral cancer patients who receive radiotherapy with or without chemotherapy in Sri Lanka. BMC Oral Health 22:359.	Sri Lanka	Sinhalese	85	Range: 50-89 years	Oral cancer patients	To translate and validate the modified Sinhala version of the European Organiza- tion for Research and Treatment of Cancer Quality of Life Questionnaire Oral Health Module (EORTC QLQ-OH15).	Internal consistency, Reproducibility	Construct validity, Content validity	Yes

## Sheet: GOHAI
GOHAI - Geriatric Oral Health Assessment Index
Reference	Country	Language	Sample	Age	Population	Aim	Reliability	Validity	Responsiveness
A‐Dan W, Jun‐Qi L (2011) Factors associated with the oral health‐related quality of life in elderly persons in dental clinic: validation of a Mandarin Chinese version of GOHAI. Gerodontol 28:184-191	China	Mandarin	484	Mean age: 67.2 years	Older adults	Translate the original English version of Geriatric Oral Health Assessment Index (GOHAI) into Mandarin Chinese and assess its reliability and validity for use among the elderly in inland China and to explore the factors associated with oral health-related quality of life (OHRQoL)	Internal consistency	Content validity, Construct validity
Agrawal SK, Shrestha A, Bhagat T (2019) Translation and validation of the Nepalese version of the Geriatric Oral Health Assessment Index. Gerodontol 36:30-35	Nepal	Nepalese	168	Mean age: 72.49 (SD10.00) years (range: 60‐98).	Older adults	Translate and validate the Geriatric Oral Health Assessment Index (GOHAI) (Nepali version) from original English version.	Internal consistency	Content validity, Construct validity
Aguirre-Bustamante J, Barón-López FJ, Carmona-González FJ et al. (2020) Validation of a modified version of the Spanish Geriatric Oral Health Assessment Index (GOHAI-SP) for adults and elder people. BMC Oral Health 20:1-11	Spain	Spanish	100	Mena age: 66.0 (SD 4.8) years	Older adults	Confirm the validity of the Spanish version of the Geriatric Oral Health Assessment Index (GOHAI-SP) after three decades to be used as part of an ongoing field trial.	Internal consistency, Reproducibility	Criterion validity, Construct validity
Atieh MA (2008) Arabic version of the geriatric oral health assessment index. Gerodontol 25:34-41	Saudi Arabia	Arabic	156		Older adults	Translate the original English version of the Geriatric Oral Health Assessment Index (GOHAI) into an Arabic version, and to test the validity and reliability of the translated instrument (GOHAI-Ar) for use among the elderly in Saudi Arabia.	Internal consistency, Reproducibility	Content validity, Construct validity, Criterion validity
Calabrese JM, Friedman PK, Rose LM et al. (1999) Using the GOHAI to assess oral health status of frail homebound elders: reliability, sensitivity, and specificity. Spec Care Dentist 19:214-219	USA	ENglish	50	Mena age: 81 (range 64 to 101) years	Older adults	Describes in detail the socio-demographic characteristics, clinical oral conditions, and self-assessed impact of their oral conditions on the daily lives of a sample of homebound elders; examines the usefulness of a specific oral health quality-of-life instrument, the GOHAI, in identlfying persons in need of dental treatment in this frail, well-characterized population; examines what happens when…		Construct validity
Carvalho C, Manso AC, Escoval A et al. (2013) Tradução e validação da versão portuguesa do Geriatric Oral Health Assessment Index (GOHAI). Revista Portuguesa de Saúde Pública 31:153-159	Portugal	Portuguese	162	Mean age: 74 (SD6.8) years	Older adults	Translation and validation of the Portuguese version of the questionnaire GOHAI (Geriatric Oral Health Assessment Index).	Internal consistency	Construct validity
Chaudhary FA, Siddiqui YD, Yaqoob MA et al. (2021) Psychometric properties of the Urdu version of the Geriatric Oral Health Assessment Index (GOHAI) and oral health‐related quality of life in the elder Pakistani population. Gerodontology 38:366-372	Pakistan	Urdu	408	Mean age: 70.7 (range: 60-91) years	Older adults	To translate the English version of the Geriatric Oral Health Assessment Index, assess its reliability and validity, and demonstrate its psychometric properties with regard to OHRQoL in the elder Pakistani population	Internal consistency, Reproducibility	Construct validity, Criterion validity
Dolan TA (1997) The sensitivity of the geriatric oral health assessment index to dental care. J Dent Educ, 61(1):37-40.	USA	English	200	Mean age: 75.6 years	Older adults	The use of the GOHAI to evaluate the effects of dental services provided as part of an oral health promotion project
de Souza RF, Terada ASSD, Vecchia MPD et al. (2012) Validation of the Brazilian versions of two inventories for measuring oral health‐related quality of life of edentulous subjects. Gerodontol 29:e88-e95	Brazil	Portuguese	100	Mean age: 65.2 (SD 9.9) years	Denture wearers	Analyse the validity of the Brazilian versions of OHIP-EDENT and GOHAI as assessment tools of edentulous subjects’ OHRQoL.		Construct validity
El Osta N, Tubert-Jeannin S, Hennequin M et al. (2012) Comparison of the OHIP-14 and GOHAI as measures of oral health among elderly in Lebanon. Health Qual Life Outcomes 10:1-10	Lebanon	Arab	206	Mean age: 72 years	Older adults	Compare the discriminative abilities of the OHIP-14 and the GOHAI in an elderly Lebanese population, and particularly to identify persons with different masticatory function.	Internal consistency, Reproducibility	Criterion validity, Construct validity
El Osta N, Haddad E, Fakhouri J, Saad R, El Osta L (2021) Comparison of psychometric properties of GOHAI, OHIP-14, and OHIP-EDENT as measures of oral health in complete edentulous patients aged 60 years and more. Qual Life Res 30:1199-1213.	Lebanon	Arabic	206	Mean age: 72 (SD 6.35) years	Older adults	To compare the psychometric properties of three OHRQoL indicators (GOHAI, OHIP-14, and OHIP-EDENT) in a group of complete edentulous subjects and to explore the ability of these instruments to distinguish between individuals with different prosthetic and oral health status	Internal consistency, Reproducibility	Criterion validity, Construct validity, Content validity
Ergül S, Akar GC (2008) Reliability and validity of the geriatric Oral health assessment index in Turkey. J Gerontol Nurs 34:33-39	Turkey	Turkish	101	Mean age: 75.51 (SD 8.33) years	Older adults	To test the reliability and validity of the Turkish version of the Geri- atric Oral Health Assessment Index (GOHAI)	Internal consistency	Criterion validity, Construct validity
Franchignoni M, Giordano A, Levrini L et al. (2010) Rasch analysis of the geriatric oral health assessment index. Eur J Oral Sci 118:278-283	Italy	Italian	85	Mean age: 75 ( range 59–95) years	Older adults	To perform a psychometric analysis on the Geriatric Oral Health Assessment Index (GOHAI) using Rasch analysis, a modern statistical approach for examining rating scale data	Internal consistency	Construct validity
Gkavela G, Kossioni A, Lyrakos G et al. (2015) Oral health related quality of life in older people: Preliminary validation of the Greek version of the Geriatric Oral Health Assessment Index (GOHAI). European Geriatric Medicine 6:245-250	Greece	Greek	100	Mean age: 71.3 years	Older adults	To translate the GOHAI into the Greek language, adapt the Greek version culturally, and perform a preliminary validation in an older Greek population.	Internal consistency, Reproducibility	Criterion validity, Construct validity
Gokturk O, Yarkac FU (2019) Comparison of two measures to determine the oral health-related quality of life in elders with periodontal disease. Community Dent Health 36:143-149	Turkey	Turkish	155	Mean age: 78.48 (SD 5.20) years	Older adults	To validate the translated instrument, and to investigate factors that may influence the GOHAI score	Internal consistency, Reproducibility	Criterion validity, Construct validity
Gutiérrez Quiceno B, Calzada Gutiérrez MT, Fandiño-Losada A (2019) Cultural adaptation and validation of the Geriatric Oral Health Assessment Index-GOHAI-Colombian version. Colombia Médica 50:102-114	Colombia	Spanish	7200	>60 years	Older adults	To carry out the cultural adaptation and the validation of the GOHAI scale for the Colombian population	Internal consistency, Reproducibility	Criterion validity, Construct validity, Content validity
Hägglin C, Berggren U, Hakeberg M et al. (2007) Evaluation of a Swedish version of the OHIP-14 among patients in general and specialist dental care. Swed Dent J 31:91-101	Sweden	Swedish	153	Mean age: 64.6 (SD 10.3) years	Older adults	Evaluate a Swedish version of the original version of the OHIP- 14 and to assess the ability of the index to disclose different OHRQL profiles among patients with va- rying oral problems/disorders/health	Internal consistency, Reproducibility	Criterion validity, Construct validity
Hassel AJ, Rolko C, Koke U et al. (2008) A German version of the GOHAI. Community Dentist Oral Epidemiol 36:34-42	Germany	German	218	Mean age: 73 years	Older adults	Translation, reliability analysis and validation of a German version of the Geriatric/General Oral Health Assessment Index (GOHAI) was the aim of this study	Internal consistency, Reproducibility	Construct validity	Yes
Jain R, Dupare R, Chitguppi R et al. (2015) Assessment of validity and reliability of Hindi version of geriatric oral health assessment index (GOHAI) in Indian population. Indian J Public Health 59:272	India	Hindi	420	>55 (range 55-84) years	Older adults	Translate the Geriatric Oral Health Assessment Index (GOHAI) into the Hindi language and assess its validity and reliability for use among people in India	Internal consistency, Reproducibility	Criterion validity, Construct validity
Locker D, Matear D, Stephens M et al. (2001) Comparison of the GOHAI and OHIP‐14 as measures of the oral health‐related quality of life of the elderly. Community Dentist Oral Epidemiol 29:373-381	Canada	English	225	Mean age: 83.3 years	Older adults	Compare the performance of the GOHAI and the OHIP-14 as measures of the oral health-related quality of life of the compro- mised elderly		Criterion validity, Construct validity
Mathur VP, Jain V, Pillai RS et al. (2016) Translation and validation of H indi version of G eriatric O ral H ealth A ssessment I ndex. Gerodontology 33:89-96	India	Hindi	500	Mean age 66.9 (SD 5.39)	Older adults	Translate and validate the oral health-related quality of life assessment tool named Geriatric Oral Health Assessment Index (GOHAI) into Hindi language for use in the Indian population.	Internal consistency, Reproducibility	Criterion validity, Construct validity
Murariu A, Hanganu C, Bobu L (2010) Evaluation of the reliability of the geriatric oral health assessment index (GOHAI) in institutionalised elderly in Romania: a pilot study. OHDMBSC 9:11-15	Romania	Romanian	45	>60 years	Older adults	To assess the preliminary psychometric properties of the Romanian version of the Geriatric Oral Health Assessment Index (GOHAI) in a sample of institutionalised elderly Romanian.	Internal consistency, Reproducibility
Naito M, Suzukamo Y, Nakayama T et al. (2006) Linguistic adaptation and validation of the General Oral Health Assessment Index (GOHAI) in an elderly Japanese population. J Public Health Dentist 66:273-275	Japan	Japamese	175	Mean age: 70 (SD 6.4) years	Older adults	To develop a Japanese version of the General Oral Health Assessment Index (GOHAI) and validate its use in an elderly Japanese population.	Internal consistency	Criterion validity, Construct validity
Niesten D, Witter D, Bronkhorst E et al. (2016) Validation of a Dutch version of the Geriatric Oral Health Assessment Index (GOHAI-NL) in care-dependent and care-independent older people. BMC Geriatr 16:1-11	Netherlands	Dutch	227	Mean age: 73.1 (SD 5.4) years.	Older adults	To translate the original English version of the GOHAI into a Dutch version (GOHAI-NL), and to test the validity and reliability of the GOHAI-NL in care-independent and care-dependent older people.	Internal consistency, Reproducibility	Construct validity
Osman SM, Khalifa N, Alhajj MN (2018) Validation and comparison of the Arabic versions of GOHAI and OHIP-14 in patients with and without denture experience. BMC Oral Health 18:1-10	Sudan	Arabic	69	Mean age: 65.47 (SD7.13) years	Patients with and without denture experience	Compare and assess the validation of two quality of life measures, the Oral Health Impact Profile-14 (OHIP-14) and Geriatric Oral Health Assessment Index (GOHAI), in patients with and without previous denture experience	Internal consistency, Reproducibility	Construct validity	Yes
Othman WNW, Muttalib KA, Bakri R et al. (2006) Validation of the geriatric oral health assessment index (GOHAI) in the Malay language. J Public Health Dentist 66:199-204	Malaysia	Malay	189	Mean age: 67.1 (SD 5.5; range 60-92 years	Older adults	To translate and validate the Geriatric Oral Health Assessment Index (GOHAI into the Malay language for use in Malaysia	Internal consistency, Reproducibility	Construct validity
Popović Z, Gajić I, Obradović-Djuricić K, Milosević DP (2015) Introduction to verification of the GOHAI instrument for measuring the oral health-related quality of life in patients with dentures using the Serbian preliminary version--A pilot study. Vojnosanit Pregl. 72(12):1055-62. .	Serbia		30	Mean age: (range: 65-95) years	Patients with dentures	To use the Serbian preliminary version of the Geriatric Oral Health Assessment Index (GOHAI) questionnaire in oder to examine the consistency, reliability and stability, as well as an introduction to the verification tool.	Internal consistency, Reproducibility	Construct validity
Rezaei M, Rashedi V, Khedmati Morasae E (2016) A Persian version of geriatric Oral health assessment index. Gerodontol 33:335-341	Iran	Persian	417	Mean age: 66.89 (SD 6.26; range 60–83) years	Older adults	To translate the original English version of the Geriatric Oral Health Assess- ment Index (GOHAI) into a Persian version and to assess the preliminary psychometric properties of the translated index among a sample of Persian elders.	Internal consistency, Reproducibility	Criterion validity, Construct validity
Sánchez‐García S, Heredia‐Ponce E, Juárez‐Cedillo T et al. (2010) Psychometric properties of the General Oral Health Assessment Index (GOHAI) and dental status of an elderly Mexican population. J Public Health Dentist 70:300-307	Mexico	Spanish	695	Mean age: 71.6 (SD 7.1) years	Older adults	To evaluate the psychometric properties of the Geriatric/General Oral Health Assessment Index, Spanish version (GOHAI-Sp) and their relationship with the dentition status of an elderly Mexican population as a discriminatory validation		Construct validity
Santucci D, Camilleri L, Attard N (2014) Development of a Maltese version of oral health-associated questionnaires: OHIP-14, GOHAI, and the Denture Satisfaction Questionnaire. Int J Prosthodont 27:44-49	Malta	Maltese	159	Mean age: 60 years (range, 21 to 85 years)	Edentulous patients	Show the reliability of the Maltese translations of OHIP-14, GOHAI, and the Denture Satisfaction Questionnaire, define the reliability of the responses, and determine the correlation between OHIP-14 and GOHAI	Internal consistency, Reproducibility
Shekhawat KS, Chauhan A, Koshy AA et al. (2016) Reliability of Malayalam version of geriatric Oral health assessment index among institutionalized elderly in Alleppey, Kerala (India): A pilot study. Contempo Clin Dentist 7:153	India	Malay	50	Mean age: 70.32 years	Older adults	To assess the reliability of Malayalam version of Geriatric Oral Health Assessment Index (GOHAI‐m)	Internal consistency, Reproducibility
Vettore MV, Rebelo MAB, Vieira JMR, Cardoso EM, Birman D, Leão ATT (2022) Psychometric properties of the Brazilian version of GOHAI among community-dwelling elderly people. Int J Environment Res Public Health 19:14725. doi: 10.3390/ijerph192214725.	Brazil	Portuguese	613	Range: 65-74 years	Older adults	Analyse the psychometric properties of the Brazilian version of the Geriatric Oral Health Assessment Index (GOHAI)	Internal consistency, Reproducibility	Criterion validity, Construct validity
Wong MC, Liu JK, Lo EC (2002) Translation and validation of the Chinese version of GOHAI. J Public Health Dentist 62:78-83	China	Chinese	1.123	Mean age: 72.3 (SD 5.1) years	Older adults	To translate and validate the Chinese version of General Oral Health Assessment Index (GOHAI) for elderly in Hong Kong and to investigate factors that possibly may influence the GOHAI scores	Internal consistency, Reproducibility	Construct validity

## Sheet: IPQ-RDE
IPQ-RDE - Illness Perception Questionnaire Revised for Dental Use in Older/Elder Adults
Reference	Country	Language	Sample	Age	Population	Aim	Reliability	Validity	Responsiveness
Nelson S, Albert JM, Liu Y et al. (2019) The psychometric properties of a new oral health illness perception measure for adults aged 62 years and older. PloS One 14:e0214082.	USA	English	198	Men age: 72.14 (SD 9.02) years	Older adults	Describe psychometric properties og th IPQ-RDE for adults 62 years and olders	Internal consistency	Criterion validity, Construct validity

## Sheet: LORQ
LORQ - Liverpool Oral Rehabilitation Questionnaire
Reference	Country	Language	Sample	Age	Population	Aim	Reliability	Validity	Responsiveness
Pace-Balzan A, Cawood J, Howell R et al. (2006) The further development and validation of the Liverpool Oral Rehabilitation Questionnaire: a cross-sectional survey of patients attending for oral rehabilitation and general dental practice Int J Oral Maxilofac Surg 35:72-78	UK	English	104	Mean age: 66 (range 40-79) years	Prosthodontic patients	Validate the LORQ by obtaining HQOL data from patients requiring replacement dentures	Internal consistency, Reproducibility	Criterion validity, Construct validity, Content validity
Pace-Balzan A, Butterworth CJ, Dawson LJ et al. (2008) The further development and validation of the Liverpool Oral Rehabilitation Questionnaire (LORQ) version 3: a cross-sectional survey of patients referred to a dental hospital for removable prostheses replacement J Prosthet Dent 99:233-242	UK	English	182	Mean age: 59 (SD 5; range 18–83) years	Oral rehabilitation patients	Validate health-related quality of life (HRQOL) questionnaires designed to record patient-derived outcomes in head and neck cancer.	Internal consistency, Reproducibility	Construct validity

## Sheet: OIDP
OIDP - Oral Impacts on Daily Performance
Reference	Country	Language	Sample	Age	Population	Aim	Reliability	Validity	Responsiveness
Adulyanon S, Sheiham A, Slade G (1996) Oral impacts on daily performances. Measuring Oral Health and Quality of Life 151:160	Thailand	Thai	501	age range 35 to 44 years	Older adults	Provide an alternative sociodental indicator which focuses on measuring the serious oral impacts on the person's ability to perform daily activities.	Internal consistency, Reproducibility	Criterion validity, Construct validity, Content validity
Abegg C, Fontanive VN, Tsakos G et al. (2015) Adapting and testing the oral impacts on daily performances among adults and elderly in Brazil. Gerodontol 32:46-52	Brazil	Portuguese	200	Mean age: 60.2 years	Older adults	Evaluate the psychometric properties of the oral impact on daily performance (OIDP) in Brazilians aged 50–74 years; to test the impact of oral health on ‘work’ and ‘vigorous physical activity’	Internal consistency, Reproducibility	Criterion validity, Construct validity, Content validity
Erić J, Stančić I, Šojić LT et al. (2012) Validity and reliability of the Oral Impacts on Daily Performance (OIDP) scale in the elderly population of Bosnia and Herzegovina. Gerodontol 29:e902-e908	Bosnia and Herzegovina	Serbian	231	>65 years	Older adults	Adapt the Oral Impacts on Daily Performance (OIDP) index for elderly people in Bosnia and Herzegovina and test its validity, reliability and responsiveness to change	Internal consistency, Reproducibility	Criterion validity, Construct validity, Content validity	Yes
Gülcan F, Nasir E, Ekbäck G et al. (2014) Change in Oral Impacts on Daily Performances (OIDP) with increasing age: testing the evaluative properties of the OIDP frequency inventory using prospective data from Norway and Sweden. BMC Oral Health 14:1-10	Norway, Sweden	Norwegian, Swedish	7944	>65 years	Older adults	Assess reproducibility, longitudinal validity and responsiveness of the OIDP frequency score. Whether the temporal relationship between tooth loss and OIDP varied by country of residence was also investigated.	Internal consistency, Reproducibility		Yes
Jung S-H, Ryu J-I, Tsakos G et al. (2008) A Korean version of the Oral Impacts on Daily Performances (OIDP) scale in elderly populations: validity, reliability and prevalence. Health Qual Life Outcomes 6:1-8	South Korea	Korean	668	Mean age:75.5 (SD 6.0; range 65 to 93) years	Older adults	Develop a Korean version of the OIDP index for elderly people and to assess the levels of sociodental impacts in an older Korean population.	Internal consistency, Reproducibility	Criterion validity, Construct validity, Content validity
Kida IA, Åstrøm AN, Strand GV et al. (2006) Psychometric properties and the prevalence, intensity and causes of oral impacts on daily performance (OIDP) in a population of older Tanzanians. Health Qual Life outcomes 4:1-11	Tanzania	Kiswahili	1031	Mean age: 62.9 years	Older adults	Study whether a Kiswahili version of the OIDP (Oral Impacts on Daily Performance) inventory was valid and reliable for use in a population of older adults in urban and rural areas of Tanzania	Internal consistency, Reproducibility	Criterion validity, Construct validity, Content validity
Nair R, Tsakos G, Yee Ting Fai R (2016) Testing reliability and validity of oral impacts on daily performances for Chinese‐speaking elderly Singaporeans. Gerodontol 33:499-505	Singapour	Chinese	202	Mean age: 75 (range 65 to 99) years	Older adults	Cross-culturally adapt the oral impacts on daily performance (OIDP) and assess its reliabil- ity and validity on Chinese-speaking community dwelling elderly Singaporeans.	Internal consistency, Reproducibility	Construct validity, Content validity
Naito M, Suzukamo Y, Ito H-O et al. (2007) Development of a Japanese version of the Oral Impacts on Daily Performance (OIDP) scale: a pilot study. J Oral Sci 49:259-264	Japan	Japanese	47	Mean age: 69 (range 40 to 105) years	Older adults	Develop and test a Japanese version of the OIDP foi use in interviews.	Internal consistency	Construct validity, Criterion validity
Razanamihaja N, Ranivoharilanto E (2017) Assessing the validity and reliability of the Malagasy version of Oral Impacts on Daily Performance (OIDP): a cross-sectional study. Biopsychosoc Med 11 doi:10.1186/s13030-016-0087-z	Madagascar	Malagasy	406	Mena age: 60.89 (SD 7.56)	Older adults	Evaluate the reliability and validity of the Malagasy version of a questionnaire for studying the impacts of oral-dental health on daily activities (Oral Impacts on Daily Performance), and analyse the interrelations between the scores obtained and the oral health indicators.	Internal consistency, Reproducibility	Criterion validity, Construct validity, Content validity
Tsakos G, Marcenes W, Sheiham A (2001) Evaluation of a modified version of the index of Oral Impacts On Daily Performances (OIDP) in elderly populations in two European countries. Gerodontol 18:121-130	UK, Greece	English, Greek	1434	>65 years	Older adults	Examine the psychometric properties of a modified version of the index of Oral Impacts on Daily Perfonnance (OIDP) in elderly populations in two European countries, namely Great Britain and Greece.	Internal consistency	Criterion validity, Construct validity, Content validity

## Sheet: OHAI
OHAI - Oral Hygiene Assessment Instrument
Reference	Country	Language	Sample	Age	Population	Aim	Reliability	Validity	Responsiveness
Grönbeck Lindén I, Andersson P, Dahlin‐Ivanoff S et al. (2020) Development of an instrument to assess oral hygiene ability in older adults: The oral hygiene ability instrument. Gerodontol 37:19-27	Sweden	Swedish	28	Mean age: 81.3 (range 65 to 97) years	Older adults	Describe the development process of an instrument to assess the ability to manage daily oral hygiene and the cause of imapired oral hygiene.		Content validity

## Sheet: OHIDL
OHIDL - Oral Health Impact on Daily Living
Reference	Country	Language	Sample	Age	Population	Aim	Reliability	Validity	Responsiveness
Liu J, Wong MCM, Lo ECM (2017) Development of Oral Health Impacts on Daily Living questionnaire items–a qualitative study Chin J Dent Res 20:79-88	China	Chinese	39	Mena age: 72 (range 53 to 83) years	Older adults	Develop an instrument to measure Oral Health-related Quality of Life (OHQoL) and the changes after dental treatment among older adults in Hong Kong.		Content validity
Liu J, Wong MCM, Lo ECM (2020) Validation of the Oral Health Impact on Daily Life Questionnaire (OHIDL) among Hong Kong older adults Gerodontology 37:143-152	China	Chinese	306	Mean age: 69.6 years	Older adults	Developed through a qualitative study to measure oral health‐related quality of life, including intensity and bother measurements, among older adults in Hong Kong	Internal consistency	Construct validity, Criterion validity
Liu J, Wong CM, Lo ECM (2021) The use of Oral health impact on daily living (OHIDL) transition scale in measuring the change in oral health-related quality of life among older adults. BMC Oral Health 21:230	China	Chinese	306	Mean age: 60.1 years	Older adults	Evaluate the longitudinal validity and reliability of the Oral Health Impact on Daily Living (OHIDL) transition scale and measure the perceived change in oral health-related quality of life (OHRQoL) after dental treatments among older adu	Internal consistency, Reproducibility	Construct validity, Criterion validity	Yes

## Sheet: OHIP
OHIP - Oral Health Impacted Profile
Reference	Country	Language	Sample	Age	Population	Version	Aim	Reliability	Validity	Responsiveness
Allen PF, McMillan AS, Locker D (2001) An assessment of sensitivity to change of the Oral Health Impact Profile in a clinical trial. Commun Dentist Oral Epidemiol 29:175-182	UK	English	78	Mean age 60.15 years, 64.9 years	Implant therapy and conventional denture procedures in edentulous patients with denture wearing difficulties	OHIP-49	Assess sensitivity to change of an oral – specific health status measure		Construct validity	Yes
Allen F, Locker D (2002) A modified short version of the oral health impact profile for assessing health-related quality of life in edentulous adults. Int J Prosthodont 15	Canada	English	121	>50 years	Edentulous patients with removable denture wearing complaints	OHIP-EDENT, OHIP-49	Develop a shortened version of the Oral Health Impact Profile (OHIP) appropriate for use in edentulous patients and to evaluate its measurement properties		Construct validity	Yes
Awad M, Al‐Shamrany M, Locker D et al. (2008) Effect of reducing the number of items of the Oral Health Impact Profile on responsiveness, validity and reliability in edentulous populations. Community Dentist Oral Epidemiol 36:12-20	Canada	English	162	Range: 35-65 years and >65 years	Edentulous patients	OHIP-49	Assess the effect of reducing the number of items in each domain, one at a time, on responsiveness, reliability and validity of the OHIP in edentulous populations	Reproducibility	Construct validity	Yes
Baba K, Inukai M, John MT (2008) Feasibility of oral health‐related quality of life assessment in prosthodontic patients using abbreviated Oral Health Impact Profile questionnaires. J Oral Rehabil 35:224-228	Japan	Japanese	202	36-84 years old (mean age: 63 years old or 62.8 years old)	prosthodontic patients	OHIP-J14, OHIP-J5	Develop two short versions to complement the long Japanese OHIP – one with 14 and one with 5 items – and to assess their psychometric properties in typical dental patient samples especially to measure change in perceived oral health	Internal consistency, Reproducibility	Construct validity	Yes
Bae KH, Kim HD, Jung SH et al. (2007) Validation of the Korean version of the oral health impact profile among the Korean elderly. Community Dentist Oral Epidemiol 35:73-79	Korea	Korean	1098	57-87 years old (mean age: 65.2 years old, 66 years old or 67.1 years old)	Older adults	OHIP-14K	Validate a Korean version of the oral health impact profile (OHIP) and to develop a short-form of OHIP for the Korean elderly	Internal consistency, Reproducibility	Construct validity
Baker S, Gibson B, Locker D (2008) Is the oral health impact profile measuring up? Investigating the scale’s construct validity using structural equation modelling. Community Dentist Oral Epidemiol 36:532-541	Canada	English	541	50 years and over	Older adults	OHIP-49	Provide an empirical test of the construct validity of the original OHIP49 scale as a measure of Locker’s conceptual model of oral health.		Construct validity
Bimbashi V, Čelebić A, Islami A et al. (2012) Psychometric Properties of the Albanian Version of the OHIPALB14 Questionnaire in the Republic of Kosovo. Acta Stomatologica Croatica 46	Kosovo Republic	Albanian	275	42-88 yares old (mean age: 64.22 yares old)	prosthodontic patients	OHIP-ALB14	Develop the Albanian short version of the OHIP instrument and to evaluate its psycho- metric properties in a new cultural context in a typical Ko- sovo population	Internal consistency	Construct validity	Yes
Castrejón-Pérez RC, Borges-Yáñez SA, Irigoyen-Camacho ME (2010) Validación de un instrumento para medir el efecto de la salud bucal en la calidad de vida de adultos mayores mexicanos. Rev Panam Salud Pública 27:321-329	Mexico	Spanish	131	mean age: 73.8 years	residents of the nursing home, social centres, persons demanding dental care	OHIP-Mx49	Translate, culturally adapt and validate a new Spanish version of the instrument called oral health impact profile (OHIP) in older adults in Mexico City, Mexico.	Internal consistency, Reproducibility	Construct validity
Castrejón‐Pérez RC, Borges‐Yáñez SA (2012) Derivation of the short form of the Oral Health Impact Profile in Spanish (OHIP‐EE‐14). Gerodontol 29:155-158	Mexico	Spanish	131	mean age: 73.8 years	residents of the nursing home, social centres, persons demanding dental care	OHIP-EE-14	Develop the short version of the Oral Health Impact Profile in Spanish (OHIP-EE-14)	Internal consistency, Reproducibility	Construct validity
de Souza RF, Terada ASSD, Vecchia MPD et al. (2012) Validation of the Brazilian versions of two inventories for measuring oral health‐related quality of life of edentulous subjects. Gerodontol 29:e88-e95	Brazil	Portuguese	100	mean age: 65.2 years	complete denture wearers	OHIP-EDENT	Analyse the validity of the Brazilian versions of OHIP-EDENT and GOHAI as assessment tools of edentulous subjects’ OHRQoL.		Construct validity
dos Santos CM, Hugo FN, Leal AF et al. (2013) Comparison of two assessment instruments of quality of life in older adults. Rev Bras Epidemiol 16:328-337	Brazil	Portuguese	872	>60 years	Older adults	OHIP-14	Investigate if there is conver- gent validity between the dimensions of the World Health Organization Quality of Life Questionnaire-Brief Version (WHOQOL- Bref ) and the Oral Health Impact Profile-14 (OHIP-14) questionnaire	Internal consistency	Construct validity
Ekanayake L, Perera I (2003) Validation of a Sinhalese translation of the Oral Health Impact Profile‐14 for use with older adults. Gerodontol 20:95-99	Sri Lanka	Sinhalese	585	>60 years old	Older adults	OHIP-14	Test the psychometric properties of a Sinhalese translation of the OHIP-14 scale for use among older adults in Sri Lanka	Internal consistency	Construct validity
El Osta N, Tubert-Jeannin S, Hennequin M et al. (2012) Comparison of the OHIP-14 and GOHAI as measures of orqal health among elderly in Lebanon. Health Qual Life Outcomes 10:1-10	Lebanon	Arab	206	Mean age: 72 years	Older adults	OHIP-49	Compare the discriminative abilities of the OHIP-14 and the GOHAI in an elderly Lebanese population, and particularly to identify persons with different masticatory function.	Internal consistency, Reproducibility	Criterion validity, Construct validity
El Osta N, Haddad E, Fakhouri J, Saad R, El Osta L (2021) Comparison of psychometric properties of GOHAI, OHIP-14, and OHIP-EDENT as measures of oral health in complete edentulous patients aged 60 years and more. Qual Life Res 30:1199-1213.	Lebanon	Arab	202	Mean age: 72.94 years	Edentulous patients	OHIP-14, OHIP-EDENT	To compare the psychometric properties of three OHRQoL indicators (GOHAI, OHIP-14, and OHIP-EDENT) in a group of complete edentulous subjects and to explore the ability of these instruments to distinguish between individuals with different prosthetic and oral health status	Internal consistency, Reproducibility	Criterion validity, Construct validity, Content validity
Gokturk O, Yarkac FU (2019) Comparison of two measures to determine the oral health-related quality of life in elders with periodontal disease. Community Dent Health 36:143-149	Turkey	Turkish	155	Age range: 65-92 years	Periodontal disease	OHIP-14	Assess the discriminative performance of GOHAI and OHIP-14 and to compare the psychometric properties of the scales in older people with periodontal disease	Internal consistency	Criterion validity, Construct validity
Hägglin C, Berggren U, Hakeberg M et al. (2007) Evaluation of a Swedish version of the OHIP-14 among patients in general and specialist dental care. Swed Dent J 31:91-101	Sweden	Swedish	153	50-89 years old	patients with varying oral problems/disorders/health.	OHIP-14	Evaluate a Swedish version of the original version of the OHIP- 14 and to assess the ability of the index to disclose different OHRQL profiles among patients with va- rying oral problems/disorders/health	Internal consistency, Reproducibility	Criterion validity, Construct validity
He S-l, Wang J-h (2015) Reliability and validity of a Chinese version of the Oral Health Impact Profile for edentulous subjects. Qual Life Res 24:1011-1016	China	Chinese	162	Mean age: 67.5 years	Edentulous subjects	OHIP-EDENT-C	Evaluate the reliability and validity of the Chinese version of the Oral Health Impact Profile for edentulous subjects (OHIP- EDENT-C).	Internal consistency, Reproducibility	Construct validity
Ikebe K, Watkins CA, Ettinger RL et al. (2004) Application of short‐form oral health impact profile on elderly Japanese. Gerodontol 21:167-176	Japon	Japanese	1244	>60 years	Independently-living older adults	OHIP-14	Use the oral health impact profile (OHIP-14) to evaluate the impact of oral disease on the quality of life of a group of independently-living elderly persons in an urban area of Japan.	Internal consistency
Kuo H-C, Chen J-H, Wu J-H et al. (2011) Application of the oral health impact profile (OHIP) among Taiwanese elderly. Qual Life Res 20:1707-1713	Thailand	Thai	1402	>65 years	non-institutionalized residents	OHIP-14, OHIP-49	Validate the Chinese (Taiwan) version of the Oral Health Impact Profile (OHIP-49T) and develop a short form of the OHIP (OHIP-14T) for the elderly.	Internal consistency, Reproducibility	Criterion validity
León S, Bravo-Cavicchioli D, Correa-Beltrán G, Giacaman RA (2014). Validation of the Spanish version of the Oral Health Impact Profile (OHIP-14Sp) in elderly Chileans. BMC Oral Health. 4;14:95. 10.1186/1472-6831-14-95. PMID: 25091189; PMCID: PMC4128544.	Chilean	Spanish	85	Mean age: 69.2 years	Older adults (Dental Clinics of the School of Dentistry, private practices, senior social clubs and primary healthcare centres)	OHIP-49	Validate the Spanish version of the OHIP-49 among elderly population.	Internal consistency	Construct validity
León S, Bravo-Cavicchioli D, Correa-Beltrán G et al. (2014) Validation of the Spanish version of the Oral Health Impact Profile (OHIP-14Sp) in elderly Chileans. BMC Oral Health 14:1-9	Chilean	Spanish	490	Mean age: 67.02	School of Dentistry of the University of Talca, the Dental Specialties Clinic of the Talca’s Regional Hospital, social clubs for older adults and community healthcare centers from Talca	OHIP-49, OHIP-14	Develop and validate the Spanish version of the OHIP-14 in an elderly Chilean population	Internal consistency	Construct validity
León S, Correa‐Beltrán G, De Marchi RJ et al. (2017) Ultra‐short version of the oral health impact profile in elderly Chileans. Geriatric Gerontol Int 17:277-285	Chilean	Spanish	490	>60 years	School of Dentistry of the University of Talca, the Dental Specialties Clinic of the Talca’s Regional Hospital, social clubs for older adults and community healthcare centers from Talca.	OHIP-7	Develop and validate an ultra-short Spanish version of the Oral Health Impact Profile (OHIP) in an elderly Chilean population.	Internal consistency	Construct validity
Locker D, Slade G (1993) Oral health and the quality of life among older adults: the oral health impact profile. J Can Dental Assoc 59:830-833, 837	Canada	English	907	>50 years	Older adults	OHIP-49	Describe OHIP and measure properties and provide preliminary data on the way in which oral condition compromise the quality of life of older adults.	Internal consistency	Construct validity
Locker D, Matear D, Stephens M et al. (2001) Comparison of the GOHAI and OHIP‐14 as measures of the oral health‐related quality of life of the elderly. Community Dentist Oral Epidemiol 29:373-381	Canada	English	225	Mean age: 83 years	Older adults (mostly residents of a large geriatric care center)	OHIP-14	Compare the performance of the GOHAI and the OHIP-14 as measures of the oral health-related quality of life of the compro- mised elderly		Criterion validity, Construct validity
Locker D, Allen PF. Developing short-form measures of oral health-related quality of life. J Public Health Dent. 2002 Winter;62(1):13-20. doi: 10.1111/j.1752-7325.2002.tb03415.x	Canada	English	699 subjects (1 year follow-up), 541 subjects (3 years follow-up)	>50 years	Older adults receiving care in a dental program	OHIP-14	Develope an alternative short- form Oral Health Impact Profile (OHIP) that has good psychometricproperties and minimal floor effects.	Internal consistency	Criterion validity, Construct validity, Content validity
Locker D, Jokovic A, Clarke M (2004) Assessing the responsiveness of measures of oral health‐related quality of life. Community Dentist Oral Epidemiol 32:10-18	Canada	English	128	Mean age: 69.1 years	Older adults receiving care in a dental program	OHIP-14	Evaluate the responsiveness of measures of oral health-related quality of life (OHRQoL) by examining the sensitivity of the oral health impact pro®le (OHIP)-14 to change when used to evaluate a dental care program for the elderly	Internal consistency, Reproducibility	Construct validity	Yes
Melbye EL (2022) Dimensional structure of the OHIP-14 and associations with self-report oral health-related variables in home-dwelling Norwegians aged 70+. Acta Odontologica Scandinavica:1-7	Norway	Norwegian	325	Mean age: 77.23 years	Older adults	OHIP-14	Investigate the dimensional structure of the OHIP-14 in a sample of elderly Norwegians	Internal consistency	Criterion validity, Construct validity
Montero J, Macedo C, López-Valverde A et al. (2012) Validation of the oral health impact profile (OHIP-20sp) for Spanish edentulous patients. Med Oral, Patol Oral Cir Bucal 17:e469	Spain	Spanish	41	Mean age: 68 years	Edentulous patients	OHIP-20sp	Validate the indicator of Oral Health Impact Profile for edentulous patients (OHIP-20sp) in the Spanish population and to analyze the factorial construct of the prosthetic well-being.	Internal consistency, Reproducibility	Criterion validity, Construct validity, Content validity
Osman SM, Khalifa N, Alhajj MN (2018) Validation and comparison of the Arabic versions of GOHAI and OHIP-14 in patients with and without denture experience. BMC Oral Health 18:1-10	Sudan	Arab	69	Mean age: 63 years	Elders with and without previous denture experience	OHIP-14	Compare and assess the validation of two quality of life measures, the Oral Health Impact Profile-14 (OHIP-14) and Geriatric Oral Health Assessment Index (GOHAI), in patients with and without previous denture experience	Internal consistency, Reproducibility	Construct validity	Yes
Petričević N, Čelebić A, Papić M et al. (2009) The Croatian version of the oral health impact profile questionnaire. Collegium antropologicum 33:841-847	Croatia	Croatian	163	Mean age: 64.5 years, 65.7 years	prosthodontic patients	OHIP-CRO49	Develop a Croatian version of the Oral Health Impact Profile questionnaire (OHIP- -CRO49), following the accepted cross-cultural adaptation technique guidelines	Internal consistency, Reproducibility	Construct validity	Yes
Pires CPdAB, Ferraz MB, Abreu MHNGd (2006) Translation into Brazilian Portuguese, cultural adaptation and validation of the oral health impact profile (OHIP-49). Braz Oral Res 20:263-268	Brazil	Brazilian	60	Range: 60-82 years	Older adults	OHIP-49	Develop a Portuguese version of the OHIP-49 to be used in Brazil.	Internal consistency, Reproducibility	Construct validity
Rener-Sitar K, Petričević N, Čelebić A et al. (2008) Psychometric properties of Croatian and Slovenian short form of oral health impact profile questionnaires. Croatian Me J 49:536-544	Croatia, Slovenia	Croatian, Slovenian	678	Mean age: 64.5 years	prosthodontic patients	OHIP-14 (OHIP-CRO14, OHIP-SVN14)	Develop Croatian and Slovenian versions of the 14-item Oral Health Impact Profile (OHIP) Questionnaire.	Internal consistency, Reproducibility	Criterion validity	Yes
Riordain RN, Moloney E, O'Sullivan K et al. (2011) Validity and reliability of patient-centered outcome measures in oral dysesthesia. Oral Surg Oral Med Oral Pathol Oral Radiol Endodontol 112:597-601. e591	Ireland	Irish	45	Mean age: 61 years	Patients with oral dysesthesia	OHIP-14	Investigate the validity and reliability of a quality of life instrument in patients with oral dysesthesia	Internal consistency	Construct validity
Santucci D, Camilleri L, Attard N (2014) Development of a Maltese version of oral health-associated questionnaires: OHIP-14, GOHAI, and the Denture Satisfaction Questionnaire. Int J Prosthodont 27:44-49	Malta	Maltese	54	mean age: 60 years	Older adults	OHIP-14	Show the reliability of the Maltese translations of OHIP-14, GOHAI, and the Denture Satisfaction Questionnaire, define the reliability of the responses, and determine the correlation between OHIP-14 and GOHAI	Internal consistency, Reproducibility
Sato Y, Kaiba Y, Yamaga E et al. (2012) Reliability and validity of a Japanese version of the Oral Health Impact Profile for edentulous subjects. Gerodontol 29:1033-e1037	Japan	Japanese	116	Mean age: 78 years (range: 47-91 years)	Edentulous patients	OHIP-EDENTJ	Evaluate the reliability and validity of the Japanese version of the Oral Health Impact Profile for edentulous (OHIP-EDENT-J) patients	Internal consistency, Reproducibility	Criterion validity, Content validity	Yes
Slade GD, Spencer AJ (1994) Development and evaluation of the oral health impact profile. Community Dental Health 11:3-11	Australia	English	122	>60 years	Dentate and edentulous older patients	OHIP-49	Develop and test the Oral Health Impact Profile (OHIP), a scaled index of the social impact of oral disordes which draws on a theorietical hierarchy of oral health outcomes.	Internal consistency, Reproducibility	Construct validity, Content validity
Slade GD (1997) Derivation and validation of a short‐form oral health impact profile. Community Dent Oral Epidemiol 25:284-290	Australia	English	1217	>60 years	Older adults	OHIP-49, OHIP-14	Derive a subset of items from the Oral Health Impact Profile (OHIP-49) - a 49-itetn questionnaire that tneasures peo- ple's perceptions of the impact of oral conditions on their well-being.	Internal consistency	Criterion validity, Content validity
Slade GD (1998) Assessing change in quality of life using the Oral Health Impact Profile. Community Dent Oral Epidemiol 26:52-61	Australia	English	498	>60 years	Dentate and edentulous older patients	OHIP-49	Examine methodological issues that arise in longitudinal assessment of change in oral health-related quality of life (OHRQOL).			Yes
Souza R, Patrocínio L, Pero AC et al. (2007) Reliability and validation of a Brazilian version of the Oral Health Impact Profile for assessing edentulous subjects. J Oral Rehabil 34:821-826	Brazil	Brazilian	65	Mean age: 69.1 years	Denture wearers	OHIP-EDENT	Evaluate the reliability and to validate a Brazilian version of Oral Health Impact Profile for assessing edentulous subjects (OHIP-EDENT), an inventory for measuring oral health-related quality of life of edentulous subjects.	Internal consistency, Reproducibility
Souza R, Leles C, Guyatt G et al. (2010) Exploratory factor analysis of the Brazilian OHIP for edentulous subjects. J Oral Rehabil 37:202-208	Brazil	Brazilian	103	Mean age: 69.1 years	Conventional and implant-retained complete denture wearers	OHIP-EDENT	Assess patients’ responses for the translated OHIP-EDENT in a group of edentulous subjects and to develop factor scales for application in future studies		Construct validity
Tesic M, Cankovic M, Jevtic M et al. (2020) Validation of the oral health impact profile - 14 in patients with head and neck cancer. Med Oral Patol oral Cir Bucal 25:e739-e744	Serbia	Serbian	345	Mean age: 69.65 years	Head and neck cancer	OHIP-14	Assess patients’ perception of the impact of oral disorders on their quality of life (QoL)	Internal consistency, Reproducibility	Construct validity
Verma S, Sharma H (2019) Translation and validation of Hindi version of oral health impact profile-14, a measure of oral health-related quality of life of geriatrics. Indian J Dent Res 30:180	India	Hindi	400	>60 y	Older adults	OHIP-14	Translate and validate Hindi Version of OHIP‑14	Internal consistency, Reproducibility	Content validity
Wong MC, Lo EC, McMillan AS (2002) Validation of a Chinese version of the oral health impact profile (OHIP). Community Dentist Oral Epidemiol 30:423-430	China	Chinese	586	Range: 60-80 years	Older adults	OHIP-49	instrument among geriatrics to measure the oral health‑related quality of life	Internal consistency, Reproducibility	Construct validity
Yamazaki M, Inukai M, Baba K et al. (2007) Japanese version of the oral health impact profile (OHIP‐J). J Oral Rehabil 34:159-168	Japan	Japanese	340	Mean age: 62.8 years, 62.9 years	Patients with removable denture, patients in need of denture fabrication or repair	OHIP-49	Develop a Japanese version of the Oral Health Impact Profile (OHIP)	Internal consistency	Construct validity	Yes

## Sheet: OHQoL-UK(W)
OHQoL-UK(W)- Oral Health Related of Quality of Life- UK
Reference	Country	Language	Sample	Age	Population	Aim	Reliabity	Validity	Responsiveness
McGrath C, Bedi R (2001) An evaluation of a new measure of oral health related quality of life-OHQoL-UK (W). Community Dent Health 18:138-143	UK	English	390	>55 years	Adults residents	Test the reliability and validity of an instrument used to measure the impact of oral health on quelity of life.	Internal consistency	Construct validity

[truncated: 4 more sheets: OHRQL, PQL, QoLDAS-9, QoLIP-10]
